# Supplementary material for: Climate-Driven Variation in Yellowfin Tuna Productivity in the Western and Central Pacific Ocean Inferred from a State-Space Model
Source: Animals (Basel). 2026 Mar 9;16(5):856. doi: 10.3390/ani16050856 (PMC12984235; doi:10.3390/ani16050856)
Supplement: Supplementary file 1 [file animals-16-00856-s001.zip]

Archive with 1 entries (1 files):
- animals-4145044-supplementary.pdf
